# Supplementary material for: Exposure to Particulate Matter in the Broiler House Causes Dyslipidemia and Exacerbates It by Damaging Lung Tissue in Broilers
Source: Metabolites. 2023 Feb 28;13(3):363. doi: 10.3390/metabo13030363 (PMC10052321; doi:10.3390/metabo13030363)
Supplement: Supplementary file 1 [file metabolites-13-00363-s001.zip]

Archive with 1 entries (1 files):
- metabolites-2237170-supplementary.pdf
